# Supplementary material for: Metabolite Fingerprinting for Identification of Panax ginseng Metabolites Using Internal Extractive Electrospray Ionization Mass Spectrometry
Source: Foods. 2023 Mar 9;12(6):1152. doi: 10.3390/foods12061152 (PMC10048038; doi:10.3390/foods12061152)
Supplement: Supplementary file 1 [file foods-12-01152-s001.zip]

Archive with 1 entries (1 files):
- foods-2071348-supplementary.pdf
